# Supplementary material for: Characterization of CRN-Like Genes From Plasmopara viticola: Searching for the Most Virulent Ones
Source: Front Microbiol. 2021 Mar 22;12:632047. doi: 10.3389/fmicb.2021.632047 (PMC8044898; doi:10.3389/fmicb.2021.632047)
Supplement: Supplementary file 1 [file Table_1.XLSX]

## Sheet: Sheet1
Table S1. Primers used in this study
Primer name	Sequence	Purpose or vector
PvCRN1-sma1-F	CCCGGGATGTTCCCTGTGGACATTAATGAGATC	PVX1 and RT-PCR
PvCRN1-not1-R	GGGGCGGCCGCTTCCAACGGTTCGGGATCCG
PvCRN2-sma1-F	GGGATGGCGTTCCCCGTGGATGTTAATGTTGTC	PVX1 and RT-PCR
PvCRN2-not1-R	GGGGCGGCCGCCTCCCGCCCAGCCAAGCGAAACTCTAA
PvCRN4-sma1-F	GGGATGGTGAAGCTCGTTTGTG	PVX1 and RT-PCR
PvCRN4-not1-R	GGGGCGGCCGCATCCACGTGAGCGGGAT
PvCRN6-sma1-F	GGGATGGTGAAGCTGTTCTGCG	PVX1 and RT-PCR
PvCRN6-not1-R	GGGGCGGCCGCTTGCTCAATTTGCTGGTCCG
PvCRN7-sma1-F	GGGATGGTGCGGGTCGATGAGACT	PVX1 and RT-PCR
PvCRN7-not1-R	GGGGCGGCCGCGCGCGAATCCGTGTTGAAATTGA
PvCRN9-sma1-F	CCCGGGATGGTGACGATCGATGCGA	PVX1 and RT-PCR
PvCRN9-not1-R	GGGGCGGCCGCCGAACTCCAGGTTGCAACATAC
PvCRN10-sma1-F	GGGATGGTGCAAAAAGACGAGAG	PVX1 and RT-PCR
PvCRN10-not1-R	GGGGCGGCCGCCATCAGTTTCGAATAGC
PvCRN11-sma1-F	GGGATGGTGAAGCTCTTCTGTGCGATT	PVX1 and RT-PCR
PvCRN11-not1-R	GGGGCGGCCGCAGGTCAGTTTCGAATAGCATAGCAT
PvCRN12-sma1-F	GGGATGGTGAAGCTGTTTTGCG	PVX1 and RT-PCR
PvCRN12-not1-R	GGGGCGGCCGCGGTAAACATGCGTTGGTGATAG
PvCRN14-sma1-F	GGGATGGTGAAGCTGTGCTGCG	PVX1 and RT-PCR
PvCRN14-not1-R	GGGGCGGCCGCACCACCATCCTTCCTTG
PvCRN15-sma1-F	GGGATGGTCGAGCAAAAGGAG	PVX1 and RT-PCR
PvCRN15-not1-R	GGGGCGGCCGCTTCGAGGCATCGACG
PvCRN16-sma1-F	GGGATGGTCGAGCAGAAGGAGA	PVX1 and RT-PCR
PvCRN16-not1-R	GGGGCGGCCGCCTCTTCGTTCGCATAGA
PvCRN17-sma1-F	GGGATGGTGGAGCTGTTCTATG	PVX1 and RT-PCR
PvCRN17-not1-R	GGGGCGGCCGCTAAAGACTGAGAGCAACC
PvCRN18-sma1-F	GGGATGAGCGACGTGGAGCTG	PVX1 and RT-PCR
PvCRN18-not1-R	GGGGCGGCCGCCAGGAACGGCACATA
PvCRN19-sma1-F	GGGATGAGAAGAAACATGGCCGAGAT	PVX1 and RT-PCR
PvCRN19-not1-R	GGGGCGGCCGCAGATCGCTCCACTTG
PvCRN20-sma1-F	GGGATGAATTGTGGAATGAATTGCAAG	PVX1 and RT-PCR
PvCRN20-not1-R	GGGGCGGCCGCAGCGTGCAACCACGTC
PvCRN21-sma1-F	GGGATGAACATGTTTCCTGTGGACATCGA	PVX1 and RT-PCR
PvCRN21-not1-R	GGGGCGGCCGCACGTCCTCACCTGCAAT
PvCRN22-sma1-F	GGGATGGTGGACATTGATGCGAGC	PVX1 and RT-PCR
PvCRN22-not1-R	GGGGCGGCCGCCAAATACGCCATGTACCCAGATAT
PvCRN23-sma1-F	GGGATGAGAAGAAACATGGTCGAG	PVX1 and RT-PCR
PvCRN23-not1-R	GGGGCGGCCGCTGTGCGAAGGAATGGCG
PvCRN24-sma1-F	GGGATGTTGAAGCTGTACTGCG	PVX1 and RT-PCR
PvCRN24-not1-R	GGGGCGGCCGCAGCATGCAGAGTTTTCA
PvCRN25-sma1-F	GGGATGAAGTCGTTGACGCG	PVX1 and RT-PCR
PvCRN25-not1-R	GGGGCGGCCGCTGTAGATGGTTGTAC
PvCRN26-sma1-F	GGGATGATCGAGCAGAAGGAG	PVX1 and RT-PCR
PvCRN26-not1-R	GGGGCGGCCGCGTCGATGCCAACAAAAT
PvCRN27&29-sma1-F	GGGATGGGCGACGTGGAACTG	PVX1 and RT-PCR
PvCRN27-not1-R	GGGGCGGCCGCTCCTCGGAACGGCACA
PvCRN29-not1-R	GGGGCGGCCGCTCGGAACGGCACAAAAC
PvCRN30-sma1-F	GGGATGTTTACACACGACGATAAATTC	PVX1 and RT-PCR
PvCRN30-not1-R	GGGGCGGCCGCGAACTGTAGCTTAAACT
PvCRN31-sma1-F	GGGATGTTTACACACGACGATAAATTC	PVX1 and RT-PCR
PvCRN31-not1-R	GGGGCGGCCGCGAACTGTAGCTTAAACT
PvCRN35-sma1-F	GGGATGGCGGGGCTGTTTTGC	PVX1 and RT-PCR
PvCRN35-not1-R	GGGGCGGCCGCTCCTTCACACATTTTTC
PvCRN1-Kpn1-F	GGGGTACCATGTTCCCTGTGGACATTAATGAGATC	pCAMBIA2300-GFP
PvCRN1-Xba1-R	GCTCTAGATTCCAACGGTTCGGGATCCG
PvCRN2-Kpn1-F	GGGGTACCATGGCGTTCCCCGTGGATGTTAATGTTGTC	pCAMBIA2300-GFP
PvCRN2-Xba1-R	GCTCTAGACTCCCGCCCAGCCAAGCGAAACTCTAA
PvCRN4-Kpn1-F	GGGGTACCATGGTGAAGCTCGTTTGTGCGATTGT	pCAMBIA2300-GFP
PvCRN4-Xba1-R	GCTCTAGAATCCACGTGAGCGGGATACGAAATAA
PvCRN6-Kpn1-F	GGGGTACCATGGTGAAGCTGTTCTGCG	pCAMBIA2300-GFP
PvCRN6-Xba1-R	GCTCTAGATTGCTCAATTTGCTGGTCCG
PvCRN7-Sac1-F	CGAGCTCATGGTGCGGGTCGATGAGACT	pCAMBIA2300-GFP
PvCRN7-Xba1-R	GCTCTAGAGCGCGAATCCGTGTTGAAATTGA
PvCRN9-Kpn1-F	GGGGTACCATGGTGACGATCGATGCGA	pCAMBIA2300-GFP
PvCRN9-Xba1-R	GCTCTAGACGAACTCCAGGTTGCAACATAC
PvCRN10-Kpn1-F	GGGGTACCATGGTGCAAAAAGACGAGAGCGA	pCAMBIA2300-GFP
PvCRN10-Xba1-R	GCTCTAGACATCAGTTTCGAATAGCAAAGCCCA
PvCRN11-Kpn1-F	GGGGTACCATGGTGAAGCTCTTCTGTGCGATTG	pCAMBIA2300-GFP
PvCRN11-Xba1-R	GCTCTAGAGGTCAGTTTCGAATAGCATAGCATTCTTT
PvCRN12-Sac1-F	CGAGCTCATGGTGAAGCTGTTTTGCGCAATTATC	pCAMBIA2300-GFP
PvCRN12-Xba1-R	GCTCTAGAGGTAAACATGCGTTGGTGATAGTTC
PvCRN14-Kpn1-F	GGGGTACCATGGTGAAGCTGTGCTGCGCG	pCAMBIA2300-GFP
PvCRN14-Xba1-R	GCTCTAGAACCACCATCCTTCCTTGTCCTTG
PvCRN15-Sac1-F	CGAGCTCATGGTCGAGCAAAAGGAGTCC	pCAMBIA2300-GFP
PvCRN15-BamH1-R	CGGGATCCTTCGAGGCATCGACGATTGG
PvCRN16-Kpn1-F	GGGGTACCATGGTCGAGCAGAAGGAGAACAGTAA	pCAMBIA2300-GFP
PvCRN16-Xba1-R	GCTCTAGACTCTTCGTTCGCATAGAAAAACTCCATC
PvCRN17-Kpn1-F	GGGGTACCATGGTGGAGCTGTTCTATGCAATTGTC	pCAMBIA2300-GFP
PvCRN17-Xba1-R	GCTCTAGATAAAGACTGAGAGCAACCGCGCAA
PvCRN18-Kpn1-F	GGGGTACCATGAGCGACGTGGAGCTGAAGTG	pCAMBIA2300-GFP
PvCRN18-not1-R	GCTCTAGACAGGAACGGCACATAAACCTGATGC
PvCRN19-Sac1-F	CGAGCTCATGAGAAGAAACATGGCCGAGAT	pCAMBIA2300-GFP
PvCRN19-BamH1-R	CGGGATCCAGATCGCTCCACTTG
PvCRN20-Kpn1-F	GGGGTACCATGAATTGTGGAATGAATTGCAAGAATG	pCAMBIA2300-GFP
PvCRN20-Xba1-R	GCTCTAGAAGCGTGCAACCACGTCAACTC
PvCRN21-Kpn1-F	GGGGTACCATGAACATGTTTCCTGTGGACATCGA	pCAMBIA2300-GFP
PvCRN21-Xba1-R	GCTCTAGACGTCCTCACCTGCAATTCGAG
PvCRN22-Kpn1-F	GGGGTACCATGGTGGACATTGATGCGAGC	pCAMBIA2300-GFP
PvCRN22-Xba1-R	GCTCTAGACAAATACGCCATGTACCCAGATAT
PvCRN23-Sac1-F	CGAGCTCATGAGAAGAAACATGGTCGAGCAGAAG	pCAMBIA2300-GFP
PvCRN23-BamH1-R	CGGGATCCTGTGCGAAGGAATGGCGGAC
PvCRN24-Kpn1-F	GGGGTACCATGTTGAAGCTGTACTGCGCGGTT	pCAMBIA2300-GFP
PvCRN24-Xba1-R	GCTCTAGAAGCATGCAGAGTTTTCAAAAAGACGAGA
PvCRN25-Kpn1-F	GGGGTACCATGAAGTCGTTGACGCGTGTGGT	pCAMBIA2300-GFP
PvCRN25-Xba1-R	GCTCTAGATGTAGATGGTTGTACCGCAGTTGG
PvCRN26-Kpn1-F	GGGGTACCATGATCGAGCAGAAGGAGTCC	pCAMBIA2300-GFP
PvCRN26-Xba1-R	GCTCTAGAGTCGATGCCAACAAAATGG
PvCRN27&29-Kpn1-F	GGGGTACCATGGGCGACGTGGAACTGAAGTG	pCAMBIA2300-GFP
PvCRN27-Xba1-R	GCTCTAGATCCTCGGAACGGCACAAAACG
PvCRN29-Xba1-R	GCTCTAGATCGGAACGGCACAAAAC
PvCRN30-Kpn1-F	GGGGTACCATGTTTACACACGACGATAAATTCAGGAG	pCAMBIA2300-GFP
PvCRN30-Xba1-R	GCTCTAGAGAACTGTAGCTTAAACTTTTTTGGCAATGAAT
PvCRN31-Kpn1-F	GGGGTACCATGGAGAGAACGTCCCTCACTTGCA	pCAMBIA2300-GFP
PvCRN31-Xba1-R	GCTCTAGAGGAAAAGTTTGCGCCAAAGTTTCGA
PvCRN35-Kpn1-F	GGGGTACCATGGCGGGGCTGTTTTGCGCA	pCAMBIA2300-GFP
PvCRN35-Xba1-R	GCTCTAGATCCTTCACACATTTTTCTTTGTTCCCGAAA
PVITv1_T008311(PvRXLR77)-Kpn1-HF	AGAGAACACGGGGGACGAGCTCggtaccATGTCTGACCGTCAGCTCC	pCAMBIA2300-GFP
PVITv1_T008311(PvRXLR77)-Xba1-HR	TCACCATGGTGTCGACTCTAGATTACAAAGCTTTGTCAGTCC
PvCRN1-SP-HRF	CGGAATTTTAATTAAGAATTCATGGTGACCCTTTCGTGTGC	pSUC2T7M13ORI(pSUC2)
PvCRN1-SP-HRR	CACTATAGGGAGAACCTCGAGAGCACTTCCAGCTGCACC	pSUC2
PvCRN2-SP-HRF	CGGAATTTTAATTAAGAATTCATGGTGAGGCTGTTCTGTGTGGTGG	pSUC2
PvCRN2-SP-HRR	CACTATAGGGAGAACCTCGAGGCTTCGTGCCGCTCCAACCACC	pSUC2
PvCRN7-SP-HRF	CGGAATTTTAATTAAGAATTCATGGTGAAGCTCTTCTGTGCGGTG	pSUC2
PvCRN7-SP-HRR	CACTATAGGGAGAACCTCGAGAGAGAACGCGCTCCCTGCCGCGCC	pSUC2
PvCRN9-SP-F	GAATTCATGGTGAAGCTGTTCTGCGCGCTCGTCGGTGTGAAGGGAAACGCGTTCTCC	pSUC2
PvCRN9-SP-R	CTCGAGGGAGAACGCGTTTCCCTTCACACCGACGAGCGCGCAGAACAGCTTCACCAT	pSUC2
PvCRN10-SP-HRF	CGGAATTTTAATTAAGAATTCATGGTGAAGCTCTTCTGTGCGC	pSUC2
PvCRN10-SP-HRR	CACTATAGGGAGAACCTCGAGGGAAAATGCACTTCCCGCCACACC	pSUC2
PvCRN21-SP-HRF	CGGAATTTTAATTAAGAATTCATGATGACGCTGGTGTGCGCGCTC	pSUC2
PvCRN21-SP-HRR	CACTATAGGGAGAACCTCGAGCCCCTTCACACCGACGAGCGC	pSUC2
PvCRN22-SP-HRF	CGGAATTTTAATTAAGAATTCATGATGATCCTGGTGTGCGC	pSUC2
PvCRN22-SP-HRR	CACTATAGGGAGAACCTCGAGAGAGAACGCGTTTTTCTTCACACC	pSUC2
PvCRN23-SP-HRF	CGGAATTTTAATTAAGAATTCATGCTTCTGGGTAATATCCTCTTG	pSUC2
PvCRN23-SP-HRR	CACTATAGGGAGAACCTCGAGCCCCAAAAAGTTCGCGACATAG	pSUC2
PvActin-QPF	GGGAATCATGGTTGGCATGG	RT-PCR
PvActin-QPR	ATGTCGTCCCAGTTCGTCAC	RT-PCR
VActin-QPF	CCATCCTTCgTCTTgACCTTgCTg	RT-PCR
VActin-QPR	AgTggTgAACATgTAACCCCTCTC	RT-PCR
