# Supplementary material for: Characterization of CRN-Like Genes From Plasmopara viticola: Searching for the Most Virulent Ones
Source: Front Microbiol. 2021 Mar 22;12:632047. doi: 10.3389/fmicb.2021.632047 (PMC8044898; doi:10.3389/fmicb.2021.632047)
Supplement: Supplementary file 2 [file Table_2.XLSX]

## Sheet: Sheet1
Table S2. Sequence information of PvCRN Genes in P. viticola isolate YL
Gene Name	NCBI Accsession Number	Sequence (CDS)
PvCRN1	MW567423	ATGGTGACCCTTTCGTGTGCGATCGTTGGTGCAGCTGGAAGTGCTTTCCCTGTGGACATTAATGAGATCGTGACGGTGGGAGATTTGAAGAAAGTGATCAAAGCGAAAAAGCCTGATACAATCAAGGGCAATCCCGACAAGCTGCAGCTCTTCCTGGCCAAGACGGCGGACGGCGCATGGCTAATCGATTGCAAAAATTCAGACACGTTGCTTCAGAGAAAAGTTGATGCGTCATCGTATTTGAACTTGCGTGCGTCATGGAAGCTTAGCGAGCCGACTCTCTTCGGTGGTGTTTCGATAGAGAAAGACGTCGTTCACGTGCTCGTGGTGGTTCCGAAGCAACGAAGTTCGGCTCAAACTTTCTTTCGAGACGGATGTTTGTACCAATGTAGTGATCCA…
PvCRN2	MW567424	ATGGTGAGGCTGTTCTGTGTGGTGGTTGGAGCGGCACGAAGCGCGTTCCCCGTGGATGTTAATGTTGTCCAGTCGGTTGATGATTTGAAGAAAGCCATTAAGAAAGAGAAATTTCGCACAATTACGTGCGATGCCGATAAACTGCAGTTGTACTTGGCCAAGAAGAGCGTCACATGGCTGACTGAAAATGAGGTCAACGGTGTGAGTGACACCAGTGTTCTGACACATTTGAAAGCTGCGCGGGCGAAAATTAATGTAGTCGGCCTTTCGGAGAAAGATGTGCGGCACTTAATTGATGAACAGCAAGTTGCAGCAGGAAGTGGCCCTGTGCATGTGTTGGTAGAGGTTCCACCCCAATATGTGACTGGTTCTCTGAGAATTCCGGTTTCAGTACCGATT…
PvCRN3	MW567425	ATGGTGCTTRTTGCGCTGATCTGTACGCTTGTGGGTAACGCCRGAGTGTTTGGTGTGAAGATCGATGATAGTGCACAGGTATGGGAGTTGAAGRACGCGATCAAGGCGGAGGATACAGCGACGATCACGGGCGACGCCAAGGACCTGGAGCTCTTTCTGGCGAAGAAGGGCGCAGGATGGCTACCAAGTGCGGACYTTGCTGCGATACGAAAAGGAAAAGCGGTGCCGGGTTTTGAAAAAGTGTCATTGGTGGATACAAAGCGTGAGAGGTACTCGACYTATTTGATTCAGAAAGTGTTGGAGATGAATGGAATGCCCTCGCCTCAAACGCGGCAAATTCACGTGCTGGTGGAGGTTCCRAAGCAAGGGACCTCGGTTYCAACAGTCYCYCAAGACGGT…
PvCRN4	MW567426	ATGGTGAAGCTCGTTTGTGCGATTGTTGATGTAGCGAAAAGTGGGTTTTCAATCAACATCAACGAGACCGCGACGGTGGGAGATCTGAAGAATGCGGTGAAAGTGAAGAAGCCTGACGTGATAACGAGAAACACCGACACGCTGCAGCTCTTTGTGGCGAAGAAAGATGGCGCGTGGCTGACGCCAAGTGACGTGCTGCACGGTGTGGGGAGCACAAATGGGTACAAACATCTACAGAGCACGGAAATAGAGTTGCGGGATGTCGGATTAAGCAGTGAAATTGTGGGACAAGAGAGTGGCGGAGATAAAGTCGCTGACGAGGGTCATGTTCACGTGCTGGTGGAGGTTTCGAAGCAAGGCAACTCGATTCCAACTGTCTTTCGAGACAATTTTTCCGAC…
PvCRN5	MW567427	ATGGTGAAGCTCTTCTGTGCGGTGGTTGGGGAGCAGGGGAACGCATTCCCCGTTGACATCATTGCGAGTGAGTCTGTTGGAGATTTGAAAAAGGCGATCAAGTTGAAAAATGAGGATGAGGACATCAAATGTTCTGCGCGCAAGCTGGAGCTGTTCCTCGCCAAGAAAGGCAGCGGGTGGTTGACCCAGAAGCAGTTGGAAGAAGGAATCAGTGAAACGAGTGATTTCAAGCCGTTGAAGGTTGTGGCAGCCCCGCTCCAGTTGGTTGGCTTGTCGGAGAAAGATGTTGCGTTCGAACTCACGATGGAGGATGTCGAGACGATGAACACCCCTATTCACGTGTTGGTGGTGGTTCCRACCGACGATACAGAACGAAATGCAAAACGACGGAGAGCGGAA…
PvCRN6	MW567428	ATGGTGAAGCTGTTCTGCGCGGTTGTCGGGGAGAAGGGAAGCGCGTTCCCCGTGACGATCAATGCGAGCGAGTCTGTGAGTGACTTGAAGAAGGCGATCAAGAAGGAGAAGGAGAACGATCTCAAGGCGATCGATGCGGAAAAGCTGCAGCTGTTCCTCGCCAAGAACGGCGACGCGTGGGTGACCCAAAAGCAGGTGGAGGAAGGAATCAGTGACACGAGTGATTTCAAGCCATTGAAGATTGTGGCAGTCCCGCTTCAGTTGGTCGGCTTGTCGGAAAAAGACGTTGCGTTCGAACTCACGATGGACGATGTCGGGACGATGAACACCCCTGTTCACGTGTTGGTGGTGATTTCAGACCAAGAACCGACGGCAACGAGTGGTGTTGCTGTGCAAATC…
PvCRN7	MW567429	ATGGTGAAGCTCTTCTGTGCGGTGGTTGGCGCGGCAGGGAGCGCGTTCTCTGTGCGGGTCGATGAGACTGACTCGGTTGATGACTTGAAGAAAGCGATCAAGGCGGAGAATGAGCGAACGATCACGTGTGATGTACGCGAGCTGCAGCTGTACTTGGCCAAGACGGGCCGCGCGTGGTTGAAAAGTGATGGCGCAGCGGCGGTGACGCTTGATGAACATGGAAACCCTCAAGGCTTCGATACGATGGATCCATCGTTATGGATCAAGAACGACCGATACTTTGGAGAGAAGTTCCAGCCGAACGAAGGGCAAATCCACGTGCTGGTTGTGGTACCGACTGAAGCGCCGGTGGTGCCGGCGTTATCGCAGCAGTCGTTCTTTTGGAAGGAGCCAAAGCCA…
PvCRN8	MW567430	ATGGTAAAGCTGTTCTGTGCGGTGGTTGGAGCGGCTGAAAGCGCGTTCTCTGTGCGGGTGGAGGAGAGCGACACGGTTGATGACTTGAAGAAAGCCATCAAGAAAGAGAAATCCCGCACAATCTCGTGCGATGCCGATCAAGTGCAGCTGTATTTGGCCATGAAGGGCGCCACATGGCTGACTGAAAATGCGGTCAAAGGTGTGAGTGACATCAGTGGTTTGACACATTTGGGTGCTGCGCGAGCGAAGCTTCGACTCGTCAATTTGTCTGRCAAGGACATGATTGAAGTCGATGAAGCTGAGRAAGCGGCAGGAAATGGCCCTGTGAATGTGCTGGTGGYGGTGCCACTCGATGRGCCGCCGACTGCATCGCCTCCGCATGCAACCGGCATCAGTATC…
PvCRN9	MW567431	ATGGTGAAGCTGTTCTGCGCGCTCGTCGGTGTGAAGGGAAACGCGTTCTCCGTGACGATCGATGCGAGCGAGTCTGTGGATGACATGAAGAATGTCATTAAAAAAGAGAAACCGAACCAGATCGCGTGTGATGCAGATGAGCTGCAGCTGTTCCTCGCCAGAAACGGCGACAACACGTGGTTGAATAGAGATGGCGCGGAAGCTGTGACGCTTGACGAACATGGACATCCGAAAGGCTTCACACACATGAATCCGTTGTTGTGGATCAAGAACCCGACGAACTTTGGAGAAAGATTTGAGCCAAACGAAGGCGAAATTCACGTGCTGGTGGTGGTTCCGGAAGTTGATCAGGAGCAATGGGATGAGAGACGTGCACGCAAGAAGGCCAGATCATTGACT…
PvCRN10	MW567432	ATGGTGAAGCTCTTCTGTGCGCTTGTTGGTGTGGCGGGAAGTGCATTTTCCGTGCAAAAAGACGAGAGCGACTCAGTGGACAAATTAAAGGACGCAATCAAGAAAAAGAAATCTGGCACGATCAAGGGAGAAGCCGACAAGCTGCAGCTCTTCCTGGCGACGACGAGCGACAACGCGTGGCTCGAGTCCGACTCAGAAGATGTAATGAACCTGAAGAAGGGCGAGCAAAACATTGCTATCAAGGCTATGACAAACGAAGAGAAAGAGATACAGGGGGAGTCGAGGGTACAGAACGTGTTGGTGGGTATGCCGGAGCCATCTACGGACCAAATCCACCTGCTGGTGGTAATTCCAGAGCAAAAGCAAGCACAGATAGAATTGTGGCTTGCTACTGGTTTT…
PvCRN11	MW567433	ATGGTGAAGCTCTTCTGTGCGATTGTTGATGGGGCGGGAAGTGCTTTCTCCGTGCGCGTGGACGAGAGCGACTCTGTGGATGAATTGAAGGACGCAATAAAGAAGAAGAAGCCTGACACGATCAAGGGAGAAGCCGACAAGTTGCAACTCTTTCTAACAAAGACAAACGACGGCGCGTGGCTCGAGTCCGACTCAGAAGATGTCAAGAAGCTGAAGAAGGGCAAGAAAAGTATTGCGATCAAAGCTTTAACAGGCGAAGATAAGGAGCTACAAGGGGAGTCTGGTTTACAGAAAGTGTTGGCGGGTATGTCGAAACCATCTACGGACCAGATACACGTGCTGGTGGTGGTTCCGAAGCCAGAGCAAGCACTGTGGCTCATTACTGGTTTTGTCGAAAAC…
PvCRN12	MW567434	ATGGTGAAGCTGTTTTGCGCAATTATCGGCGAGAAACGCGTCATTACCATTGACATTGACCCTCAGGAAGCGGTTGGAGACCTAAAGAAGTTGATCACAAAGGAAGCGCAGTACGAATGTCCGTCTCACAAGCTCGCTCTTTTTCTCGCCAAGAAGAACAGCAACAAGAAAGGCGAATGGATGACGGACGATGACGACGATTTGGTTCGGTTCCAGAAAGCGACGCTACCAACGGACATGGAAAGAAGCCATTTGAAGAAAGAGCTACTGTTGAAGCCAACGTGGTCTAGTGGGGATTACTTTAACATTAACGACAAAAATTTCCCCGAGGAAAAAGCGATTCACGTGCTCGTTGATAGACGTGGGAGGGATCACGCCAGCGTTGCAAATGACAAATAC…
PvCRN13	MW567435	ATGGTGAAGCTGTGCTGCGCGGTTGTCGGCGAGGAAAGCGTCGTTGCCATTGACATTGACCCACAGCAACTGGTTGTGGACTTGAAGGAACACATCAAGAAGAGAGCAGGTTATGAGTTTCCGTCCCACAAGCTCGCTCTTTATCTCGCTAAGGAGAATGGCGATGCGAATGGCGCGTGGATGACAAATGAACATCCAGATTACGCTCGGCTTTCGTGCGGCGATGCTGGCGCCGATGCAACATATTTGACGACGGATACGAGGGAAGCGACAGGGACGATAGTGACGCGAGGGACACGAATGAATCCGACGTGGTCGATAGAGAATTACTTCGACGCGAGCGACAAAAATTTCCCCAAAAAGAAAGTGATTTACGTGCTTGTAAAACTCCCGGCATTT…
PvCRN14	MW567436	ATGGTGAAGCTGTGCTGCGCGGTTGTCGGCGAGGAAAGCGTCTTTGTCGTCGAGATTGACGAGCACCAACTTGTTGGCGATTTGAAGGAAAACATCAAGAGGAAAGGAGGTTATGGATCCCCGTCGAGTAGACTCACTCTGTATCTCGCCAAGGAGAACGGCGTCGCGGATGGCGCGTGGATGACGACTCCATATCCAGATTATGTTCGGCTTTCACGCGGTGATGCTGGCTTCGAAGCGACATGCTTGACGACAGGGACGAATGGGACGCTATTGGATCCGACGCGGTCGATAGAGGATTGCTTCAACGTGAGAGACCAGAATTTCCCCAAGAGTAAAGTGTATCACGTGCTTGTGAAGCTTCCCCACGACAGATCGACCGCGATCAACGCACTCGAT…
PvCRN15	MW567437	ATGGTCGAGCAAAAGGAGTCCAAAAAGGTCAAGCTGCGGTGTGGTGTGTATGGTAAAGGAACTGTGTTTTCCGTCGAGATTGAGCATGATGCGGAAGTGGAAGCGCTACAGGAGGCTATCGTGAACAAGAAGAAAGACGTCAATGATCGCTTCAACGTTGATCCAGCATTGGTGACATTGTACTTGGCGCGGAAGAACGGCGCGTGGCTGAAGGACGACGATAGTCTAGATGACTTGTTGTCAGGAGAGAAGATTGACTTGACGTATAGGAAGATGCGGCCTTCGTGGAAGCTTGATGACGATGAGTATTTCAAAAAGGAGTTTCAGCCTGGAGACAAAGAAATTCACATCTTGGTCGAACTCCCAGAAGCTGTGACAGGCGTTGCGAGGCGGCAAAGT…
PvCRN16	MW567438	ATGGTCGAGCAGAAGGAGAACAGTAAGGTTAAGCTGCGGTGTGGTGTGTATGGTGAAGGAACTGTGTTTTCCGTCGAGATTGAGCATGATGCGGAAGTGGAAGCGTTACAGGAGGCTATCTTTTACAAGCAAAGATACAATCATCTATACAAATTCGCCCCAAGCGCATTGACGCTGTACTTGGCCAAGAAGGACGGCGCGTGGCTGAAGGACGACGATAGTCTGGATGACTTATTGTCAAAAGGAAAAGTCGACTCTTCGTATCGGAAGATGCGACCGGCGCGGAGGCTTGATGACGATGAGTATTTCAAAAGGGAGTTCCAGCATCTATACAAAGAGATTCACGTCTTGGTGGAACTCCCAAAGCGCAAATATGCTAATTCTCAGTATCACGAGCTT…
PvCRN17	MW567439	ATGGTGGAGCTGTTCTATGCAATTGTCGGCGAGAAACGTGTAATCGCCGTTGAGATTGGCAACCAGCAATCGGTTGCAACCTTAAAGGAACAAATCAAGACGAAAGCGCAGTACGAAGTTCCGTCGGACAAGCTCGTTCTTTATCTCGCCAAGATGGGCGGCAACAAAAAAGGCAAATGGATGAAGGACGATGACAGCGATTTGGTTCGGCTTCAAAATGCGACGATACCAGAGGACATAGAAAAAAAGCATTTGAAAAAAGGGCTACTGTTACAGCCAACATGGTGTATTGAGGATTACTTCGACGTGAGCGACGAAAAATTTTATAGGAAGAAAGTGATTCACGTGCTCGTTGATACACGTGGGAGAGATCATGTCAGCGTTGCGGTCGCGGATGAA…
PvCRN18	MW567440	ATGAGCGACGTGGAGCTGAAGTGTGCGATATATGGCGAAGCAACTGTGTTTTCTGTCAAGATCGCACGTGATGCAAAAGTGAGCGCGCTGCAGGAGGCTATCGCTGGCATCTTGAGCACGCAACAGCACTTCATTCCGCCAAGCATCGTGACACTTTATTTGGCGCACAAGAACGGCGCGTGGCTAAAACACGACAAAAAAGTGGAGAGTTTCTTACGAGGCGAAAACGACAAGCAGTACAAGGAAACGCGCCCATCGTGGAAGCTTGCGAAGAACGAGGTGTTTGGATCGGAATTTGAGCTTGGAGAAAAGAGGATTCACGTCTTGGTAGAAGTTTCACCGCAACAACACACAAGAACGACGAGGAAAATGGCACTAGAATGTGGTGGAAGCGCGATA…
PvCRN19	MW567441	ATGAGAAGAAACATGGCCGAGATGAAGCTGTATTGCGCAGTGTATGGTGAAGGAGCTGTGTTCTCTGTGATGATCGCACGTGACGCGGTAGTGATCGCGCTGCAGAAGGCTATAATCGACGATCAACGGTACCACGGGCGCTTCTTGCTTCTGCCAAGCGCATTGACGCTGTACTTGGCGAGCGGCGAGTGGCTAAAGCACCACCACCCTGAGAAAAAATTTTCACAAGCTGGAAAGAGCGCTGATATTGAGAAGATGCGACTGTCATGGAAGCTTAACAAGCCGGCGTACTTTAAGGACTTCAAGCTTGGGGAAGAAGGGATTTACGTCTTGGTGGAACCTCCATTAGCTTCAGTCGGTGATATTAACGCGAGTTTCCTTTACAAACGAAAACGATGG…
PvCRN20	MW567442	ATGAATTGTGGAATGAATTGCAAGAATGAATTGCGCTTAGAGGCAAATTACAAAAAAAGCACGATGGTGAAGCTGTTCTGCGCAGTCGTTGGCGTCGGGAGCGTCTTCTCTGTGAACATTAAGCTCAGCGAGACGGTCGATGATCTGAAGAAGAAGATCAAGGCGGAGAAGCCCGGCATGATTTACTTTGATGCAGATCTGCTGAAGCTGTATCTCGCGAGGAATAGCGACTCGTGGCTGAACTCGCGAGACGAAGATATAAAGGCGCTCAAGAAGGGAGAGATCCCTGATCGAATCACAAGCTTCATGCGAGAGGAATTGCTAATGAATGAGACTCGTAACCTCAGCAACGATGCATACTTCAGCAAGACATTCGAGCGAGCCGAAGATGACATTCAC…
PvCRN21	MW567443	ATGATGACGCTGGTGTGCGCGCTCGTCGGTGTGAAGGGGAACATGTTTCCTGTGGACATCGAGGCGAGTCAGATGGTCGGCCACTTAAAAAAGGCCATCAAAATGGAGAAACCGAACAAGATCACGTGTGATGCAGATGAGCTGCAATTGTTCCTCGCTAGGAACGGTGACAACACGTGGCTCGAATCAAGCACCGAGGATGTGAAGCAGCTTAAGAAAGGGGAAATGACTGCTTTGATCGAAGCGCTGACAAACGAAGACAATGAAGTGCAGGGAGAGTCTGGCCTTCAGAAGGTGTTGAAGGATATGCCTTCACCATCAACGGACCAGATCCACGTGTTGGTTGTTGTGCCGGAAGTTGGCCAGGAGCAATGGGATGAGGAACGTGCACGCAAGAAG…
PvCRN22	MW567444	ATGATGATCCTGGTGTGCGCGCTCGTCGGTGTGAAGAAAAACGCGTTCTCTGTGGACATTGATGCGAGCGAATCAGTGGATGAATTGAGGAAGGTCATAAAGAAGGAGAAACCGAGCCAGCTCACGTGTAATGCAAATGAGCTGCAAGTATTTCTCGCCAAAAAGGGTGACAACACGTGGTTGGATCGAGATGGCGCGGAAGCTGTGACGCTCAATGAACATGGATTTCCGGCAGGCTTTACGGACATGGATCCATTGTTGTGGCTCAAAAATCCAAAGAACTTTGGAGACAGTTTTGAGCCAAACGAAGGTGAAATCCATGTGTTGGTGGTGGTCTCAAAGAGCGTGGTGTCTGCAGCGCCAATACCATTGACGGCGGAGCAATTGAAAATGGTTGTA…
PvCRN23	MW567445	ATGCTTCTGGGTAATATCCTCTTGTTTCCCTATGTCGCGAACTTTTTGGGGAGAAGAAACATGGTCGAGCAGAAGGAGAACAAAAAGGTCAAGCTGCGGTGTGGTGTGTATGGTGAAGGAACTGTGTTTTCCGTCGAGATTGAGCATGATGCGGAAGTTGAAGCGTTACAGGAGGCTATCGTGAACAAGAAGAAAGACGTCAACGATCGCTTCAACGTTCATCCGGCATTGGTGACATTGTACTTGGCGCGGAAGAACGGCGCGTGGCTGAACGACGACGATAGTCTGGATGACTTGTTGTCAAGAGAGAAGATTGACTTGACGTATAGGAAGATGCGGTCTTCGTGGCAGCTCGCTGATACAGAGTACTTTCGGGACTTCCAGCCTGGAGCAGAAGAG…
PvCRN24	MW567446	ATGTTGAAGCTGTACTGCGCGGTTGTCGGCGAGGAAAGTGTCGCTTTTGTCGATATTGACGAGCAGCAACTTGTTGGCGATTTGAAGGAACGCATCAAGAGCATAGAAGGTTATGGTTTTCCGTCAAGCAGACTCACTCTGTACCTCGCCAAGGAGAACGGCGTCGCGGATGGCGCGTGGGTGACGACTCCGCATCCAGATTATGTTCGGCTTTTATTCGGTGATGCTGGCGTCGAAGCGACATGCTTGACGACAGGGATGATTGGGACGCTACTCGATCCGACGTGGTCGATCAAGGATTCCTTTTACGTGAGAGACCAAAATTTTTCAAAGAAGAAAGTGATCCACGTGCATGTGCAGCTTCCCGACGATAGATCGGCCGCGATTGACGCACCCATT…
PvCRN25	MW567447	ATGAAGTCGTTGACGCGTGTGGTGGTCGGAGACGGGAGCGTCTTCGGGGTGATTGTAGAAGACAATCAAAAGGTGCGGGAATTAAAGAGGATGATCAAGGATGAGAAGCCGTCGATTGCCAAGTGCGAAGCGGATAGACTGACGCTTTACGTCGCGAACAAGGGGGAGAATTGGCTCACATCGGATAAAGACTGGTTACCGTCGCGAGGCCCGGACGTGAAGCTTTTGAAGCAAAAGCAGACTCCCGATGAAATCAGCGCGATCATGACTGAATCCAGAAAGATGAATTCAGCAGATGAGATTGGTGACGTGTTTGCGAGTGCGCCGACAAAGAAGGTGATTCACGTGCTGGTGAACGTGCCAGAAGCTGCGGCTGGTGTTGTGAGCGAGACATCGTCG…
PvCRN26	MW567448	ATGATCGAGCAGAAGGAGTCCAAAAAGGTCAAGCTGCGGTGTGGTGTGTATGGTGAAGGAATTGTGTTTTCCGTCGAGATTGAGCATGATGCGGAAGTGGAAGCGCTACAGGAGGCTATCTTCTACAAGCAAAGATACAATCATCTATACAAATTCGCCCCAAGCGCATTGACGCTGTACTTGGCCAAGAAGGATGGCGCGTGGCTGAAGGACGACCAATGTGTGAAGATCTTCTTACAAGCTGGCAAGAGCGCTAAATATAAGGAAATGAGACCGTCGTGGAAGCTTGACGACGATGACTATTTCAGAAAGGAGTTTCAGCCTGGAGACAAAGAGATTCACATCTTGGTCGAACTCCCAGAAGCTGTGACAGGCGTTGAAAGGCGGCAAAGTGGCTTA…
PvCRN27	MW567449	ATGGGCGACGTGGAACTGAAGTGTGCGCTATATGGCGAAGCAACTGTGTTTCCCGTCAAGATCACACGTGATGCGAAAGTGAGCGCGCTGCAGGACATTATCGCTGGCATCTTGAGCACACAACAGCACTCTGTTTCGCCAAGACATGTGACGCTGTACTTGGCTCACAAGAACGGCACGTGGTTGAAGCACGACAAAAGTTTGCAGAGTTTCCTACGAGGCGAGATCGACAAGGAGTACAAGAAAGCGCGCCCGTCGTGGAAGCTCACGAACAAAAAGTTGTTTGGATCGGAATTCGTGCTCGGAGAAGATAGAATTCATGTCTTGGTGCAAGTTCCGCCGCAACAACAGACAAGAACGACAAGGAAAACGGCGCAAGAAAGTGGCGAAGGCGAGGTA…
PvCRN28	MW567450	ATGGGCGACGTGGAACTGAAGTGTGCGCTATATGGCGAAGCAACTGTGTTTCCCGTCAAGATCRCACGTGATGCGAAAGTGAGCGCGCTGCAGGACATTATCGCTGGCATCTTGAGCACACAACAGCACTCTGTTTCGCCAAGACATGTGACGCTGTACTTGGCTCACAAGAACGGCACGTGGTTGAAGCACGACAAAAGTTTGCAGAGTTTCCTACGAGGCGAGATCGACAAGGAGTACAAGAAAGCGCGCCCGTCGTGGAAGCTCACGAACAAAAAGTTGTTTGGATCGGAATTCGTGCTCGGAGAAGAKAGAATTCATGTCTTGGTGCAAGTTCCGCCGCAACAACAGACAAGAACGACAAGGAAAACGGCGCAAGAAAGTGGCGAAGGCGAGGTA…
PvCRN29	MW567451	ATGGGCGACGTGGAACTGAAGTGTGCGCTATATGGCGAAGCAACTGTGTTTCCCGTCAAGATCGCACGTGATGCGAAAGTGAGCGCGCTGCAGGACATTATCGCTGGCATCTTGAGCACACAACAGCACTCTGTTTCGCCAAGACATGTGACGCTGTACTTGGCTCACAAGAACGGCACGTGGTTGAAGCACGACAAAAGTTTGCAGAGTTTCCTACGAGGCGAGATCGACAAGGAGTACAAGAAAGCGCGCCCGTCGTGGAAGCTCACGAACAAAAAGTTGTTTGGATCGGAATTCGTGCTCGGAGAAGAGAGAATTCATGTCTTGGTGCAAGTTCCGCCGCAACAACAGACAAGAACGACAAGGAAAACGGCGCAAGAAAGTGGCGAAGGCGAGGTA…
PvCRN30	MW567452	ATGTTTACACACGACGATAAATTCAGGAGCGTCGTTGCATCTCGCCTGAAGCTCTCTCTGGCGAAGAAGGGGGCAGGATGGCTACCAAGTGCGGAATTTCGTGCGATACGAAAAGGAGAGGATTTACCGGGTTTCGAAAGGGTATCACTGGTGGATACAGAGGATGAGCTGTACTCGACCTATTTGATTCGGGATGTGTTGGACACGAATAAGAGGCCACCGCCGCAAACGCGGCAAATTTACGTGCTGGTGGTGGTTCCTGAGCAAGGGTCCTCGATTTCAACAGTCGCTCAAGACGGTGTTTTCGACCACTGCAGTGATCCATTCTTCTCACAATTCTCCACTGCTGACCAAGTTGGCGATTGGCTTAATTTTTCGTCGTTGCTGCCGCTAACGAGT…
PvCRN31	MW567453	ATGGAGAGAACGTCCCTCACTTGCAGAAACATGGTGAGGCTATTCTGCGCTGTGGTTTGGGAGAAGGGGGGCGCGTTTTCCGTGACTATCGATACAAGCGAATTTGTGGGAGATTTGAAGAACGCCATCAAGAAGAAGATGGAGAACGAACTCAAGGATGTCGATGCAGATAAGCTGCAGCTGTTCCTCACCAAAAAGGGCGACAAGACGTGGCTCGAATCAAGCGCAGATGATGTAAAGAAGCTGAAGAAAGGGAAAACGACTACTCTGATTGAAGCGCTGATACACGCAGACAATGAACTCGACGGGGAATTTGGGCTTGACGAGGCTCTCGAAGGGATGCCAGAACCGAAATTCAAGCAAATCCACGTGTTGGTGGTGGTTCCGAAAGGTGCCACG…
PvCRN32	MW567454	ATGGAGGAGTTGCCTCCTGCCCAGGAGCTCCTCGCGCAAAAGCTTGAGTCTGAACAGCAGGAGCTCGAGCTATGGTGTTTGATTGTGGGAATCGTTGGCACGGCGTTTCCAGTCATAATAAATAAAAGTGAACGCGTGTGGGAGCTGCAAAAAACAATCAAAAACGAGGCTGTGGAGATCTTTGGCACATATAATGCCGCTCAGCTACGGGTGTACTTGGCCAAGAATGATAATGATGAGTGGCTTACGGCATCTGAAGTGGCAAAGATCGAGAATGGCGATACTGAAACGGCGAAARGGCTGCTTGACAGAGGTCATTTGGCCTCCATGAGTCAACTGACTGCGATCTTCAGGAACTTTGATGCCAATGTCGTGCATATACTCGTTCGTGCACCACCA…
PvCRN33	MW567455	ATGGATAGAGACAAGGTCCCTCACTCACAGAAAGCAATTGGAAACATGGTGAAGCTGTTCTGCGCGCTCGTTGGAGTGAAGGGAAACCCATTCCCCGTGAAGATCGATGCGAGCGATCTTGTGGGAGACTTGAAGAAGAAGATCAAGGAGGAGAAGAAGAAGACAATCACATGCGATCCGGATGAACTGGAGCTGTTCCTCGCCAGGAAGGGCGACGCGTGGTTGACTCAAAAGCAGGTGGACGAAGGAATCAGTGACACGAGTGATTTCAAGCCATTGAAGGTTGTGGCAGCCCCGCTCCAGTTGGTCGGCTTGTCGGAGAAAGACGTTGCGTTCGAACTCACGATGGAGGATATCGAGACTATGAACACCCCTGTTCACGTGTTGGTGGTGGTTCCA…
PvCRN34	MW567456	ATGGACGAGGTGGAGCTGGAGGTCGCAGTGTATGGCGAAGGAATTGTGTTTCCCGTGATGATTGCACGTGCTGCAAGAGTGAGCGAGCTGCAGGAGGCTATCGTGAACAAGAAGAAAGACGTCAATCATCGCTTCAACGTTGATCCAGCCTTAGTGACATTGTACTTGGCGCGAAAGAACGGCACGTGGCTAAAGGACGACGATAGTTTGGATGACTTGTTGTCAGGAGAGAGAATTGACACTAGGTATCGAAAGATGCGGTCTTCGTGGCAGCTCACGAAGACCGAGTACTTTGGGGACTTTCAGCTCGAAGGAGAAGAGGTTCACATCTTGGTGAAACTCCCAGAAGCGTCGGCTGGTGTTGAACTGATACGAACAAGAGCGTTTTGGCTTGTGACT…
PvCRN35	MW567457	ATGGCGGGGCTGTTTTGCGCAATTGTCGGCGAGGAACGCATCATTTATATAAACATTGACTCGCAGAAAGCGGTTGGAGACTTAAAGAAGTTCATTACGAAGGAAGCGCAGTATGAGTTTCCGTCCTACAAACTCGTTCTTTATCTCGCTAAGAAGAGCGGCGACGAAATAGGCGAATGGATGAATGACGATGACAACGATTTGATTCGGCTCCAGAAAGCGACTTTACCAAAGGACATGGAAAAGAAGTATTTAAAGAAAGAGCTATTGTTGAAGCCAACGTCGCTGATAAAGACGCACTTTACTGAAGTCCCCAAGGAGAAAGTGATTCACGTGCTCGTTGATATACGTGGGAGGAATCATGTCAGCGTTGCGAGTGACAAATCTTCTCTGCTAACT…
