# Supplementary material for: Characterization of CRN-Like Genes From Plasmopara viticola: Searching for the Most Virulent Ones
Source: Front Microbiol. 2021 Mar 22;12:632047. doi: 10.3389/fmicb.2021.632047 (PMC8044898; doi:10.3389/fmicb.2021.632047)
Supplement: Supplementary file 3 [file Table_3.XLSX]

## Sheet: PvCRN genes 重组分析 -1
Table S3. Gene recombination analysis of PvCRN family genes
			Breakpoint Positions
		In Alignment		In Recombinant Sequence		Relative to Mega								Detection Methods
Recombination Event Number	Number In .RDP File	Begin	End	Begin	End	Begin	End	Recombinant Sequence(s)	Minor Parental Sequence(s)	Major Parental Sequence(s)	RDP	GENECONV	Bootscan	Maxchi	Chimaera	SiSscan	PhylPro	LARD	3Seq
1	1	280	474	178	351	31	31	^PvCRN21	Unknown (PvCRN7)	PvCRN9	5.48674e-28	5.17405e-15	4.74082e-24	1.24663e-10	1.58935e-11	1.66738e-07	NS	NS	0.000391247
2	2	176	394	113	286	31	31	^PvCRN15	PvCRN23	PvCRN26	9.03176e-28	1.34153e-25	1.37151e-24	9.34397e-13	6.73349e-13	3.87629e-12	NS	NS	1.47848e-28
3	3	144	292	81	214	31	31	^PvCRN16	PvCRN26	PvCRN23	2.75131e-18	3.62537e-17	5.78487e-10	2.94154e-08	1.79857e-08	2.22589e-05	NS	NS	2.18225e-12
4	5~	386	433	275	319	31	31	^PvCRN16	Unknown (PvCRN26)	PvCRN23	4.08889e-06	NS	NS	0.00185696	NS	1.29891e-50	NS	NS	2.27438e-05
5	6	126	196	42	106	31	31	^PvCRN21	Unknown (PvCRN31)	PvCRN9	1.52381e-05	NS	NS	NS	NS	NS	NS	NS	0.0109277
6	10~	428*	455	212*	239	31*	31	PvCRN30	PvCRN31	PvCRN1	0.000771568	NS	NS	NS	NS	NS	NS	NS	0.00644564
~ = It is possible that this apparent recombination signal could have been caused by an evolutionary
process other than recombination.
* = The actual breakpoint position is undetermined (it was most likely either overprinted by a subsequent
recombination event or off the edges of the analysed sequence fragments).
^ = The recombinant sequence may have been misidentified (one of the identified parents might be the recombinant)
Minor Parent = Parent contributing the smaller fraction of sequence.
Major Parent = Parent contributing the larger fraction of sequence.
Unknown = Only one parent and a recombinant need be in the alignment for a recombination event to be detectable.
The sequence listed as unknown was used to infer the existance of a missing parental sequence.
NS = No significant P-value was recorded for this recombination event using the particular method in question.
